# Supplementary material for: Experimental Treatment with Edaravone in a Mouse Model of Spinocerebellar Ataxia 1
Source: Int J Mol Sci. 2023 Jun 26;24(13):10689. doi: 10.3390/ijms241310689 (PMC10341848; doi:10.3390/ijms241310689)
Supplement: Supplementary file 1 [file ijms-24-10689-s001.zip]

Archive with 1 entries (1 files):
- ijms-2454614-supplementary.pdf
